# Supplementary material for: GAS-Luc2 Reporter Cell Lines for Immune Checkpoint Drug Screening in Solid Tumors
Source: Cancers (Basel). 2024 May 22;16(11):1965. doi: 10.3390/cancers16111965 (PMC11171215; doi:10.3390/cancers16111965)
Supplement: Supplementary file 1 [file cancers-16-01965-s001.zip]

Archive with 1 entries (1 files):
- cancers-3001013-supplementary.pdf
